# Supplementary material for: Locally organised and activated Fth1hi neutrophils aggravate inflammation of acute lung injury in an IL-10-dependent manner
Source: Nat Commun. 2022 Dec 13;13:7703. doi: 10.1038/s41467-022-35492-y (PMC9745290; doi:10.1038/s41467-022-35492-y)
Supplement: Supplementary file 4 — Source Data [file 41467_2022_35492_MOESM4_ESM.xlsx]

## Sheet: Figure 1
Figure 1b
		WT						Il-10-/-
	0 hr	257.734	178.64	178.64	143.69	134.971	97.05	174.405	141.564	123.918	115.358	178.64	111.909
	6 hr	562.221	589.519	337.458	399.902	275.396	222.504	931.954	562.221	764.034	903.792	248.915	507.834
	12 hr	462.726	838.354	671.834	408.853	507.834	829.036	810.425	681.019	950.767	1159.77	847.678	988.487
	24 hr	2503.46	931.954	462.726	866.352	1246.35	626.025	1569.23	4421.33	2002.65	1789.18	3949.84	3099.35
Figure 1d
		WT						Il-10-/-
	0 hr	36	54	36	27	37	50	45	30	42	68	38	29
	6 hr	180	173	236	205	272	216	224	216	272	268	253	309
	12 hr	292	193	244	269	258	289	272	402	326	340	332	253
	24 hr	436	359	280	400	444	580	789	1008	1204	730	892	550
Figure 1e
Neutrophil		WT						Il-10-/-
	0 hr	5.976	8.1	6.48	4.725	5.513	9.15	7.515	5.25	7.56	10.88	6.004	4.988
	6 hr	147.96	143.417	199.656	172.61	238.544	187.704	198.016	189.216	237.456	234.232	219.604	273.774
	12 hr	257.544	164.629	210.572	234.299	222.912	256.921	239.904	358.584	283.294	297.84	294.484	221.122
	24 hr	381.064	299.047	227.64	346.8	351.204	483.72	724.302	904.176	1088.42	669.41	825.1	482.35
Figure 1e
Macrophage		WT						Il-10-/-
	0 hr	24.372	32.184	24.804	18.468	26.122	31.25	29.475	20.04	28.644	34.816	24.016	19.314
	6 hr	17.64	18.857	26.196	23.78	29.104	23.328	15.008	13.392	21.488	22.78	23.023	24.102
	12 hr	29.784	17.177	26.352	23.134	28.638	29.478	17.952	30.954	26.406	31.96	24.9	22.264
	24 hr	41.42	43.08	30.8	39.2	71.04	63.8	47.1033	67.536	71.036	50.37	49.952	47.3
Figure 1e
Lymphocyte		WT						Il-10-/-
	0 hr	1.98	4.32	2.16	2.16	3.33	4.5	3.51	2.01	3.78	4.42	3.572	1.45
	6 hr	6.42	5.87	5.148	4.986	2.194	3.024	6.382	6.126	7.053	6.219	4.998	5.73
	12 hr	2.348	7.392	4.384	6.203	4.21	1.024	8.728	6.908	9.239	3.012	5.895	4.692
	24 hr	13.08	16.155	19.6	12.4	19.98	29.58	15.78	34.272	42.14	9.49	16.056	18.7
Figure 1f
BALF		WT					Il-10-/-
	0 hr	109.148	119.635	189.244	198.779		174.405	141.564	123.918	115.358
	6 hr	2650.87	992.421	2100.47	1627.73	1467.67	9850.08	9865.97	8006.3	6528.88	6722.97
	12 hr	1050.11	838.135	1039.51	1412.84	1440.17	1249.69	2160.21	1447.15	2272.91	2355.1
	24 hr	1516.05	2213.15	1313.97	790.978	1089.59	2205.55	2888.51	4921.43	5265.11	2723.07
Figure 1f
Serum		WT					Il-10-/-
	0 hr	141.564	184.247	293.879	152.657		176.846	134.851	296.881	793.025
	6 hr	3319.14	4621.92	2828.17	3084.84	3197.16	7114.92	8530.64	6847.06	5028.15	4652.16
	12 hr	217.641	179.301	312.082	337.067	209.764	736.071	1786.45	1002.79	1547.88	2001.97
	24 hr	455.961	222.97	406.531	119.635	237.447	209.744	176.846	214.996	312.082	723.266
Figure 1g
BALF		WT					Il-10-/-
	0 hr	0	0	100.478	0		0	0	64.7296	0
	6 hr	1839.64	2299.03	2235.08	2168.38	1888.93	15261.6	16169.1	8599.72	19505.6	17705.3
	12 hr	571.86	236.988	150.648	719.468	866.485	890.492	980.378	875.552	2498.84	2898.91
	24 hr	287.547	215.363	294.781	476.594	482.878	258.638	623.361	1131.12	498.535	839.618
Figure 1g
Serum		WT					Il-10-/-
	0 hr	302.019	345.505	711.984	413.103		316.502	129.129	608.632	638.413
	6 hr	1374.75	1660.19	756.453	1234.25	1395.09	7903.53	6752.91	6809.93	8113.81	9011.34
	12 hr	432.793	860.624	957.867	675.006	893.682	912.924	3064.48	1100.88	987.888	3049.33
	24 hr	1010.43	957.867	323.749	0	589.926	367.287	121.962	0	114.797	951.751
Figure 1h
BALF		WT					Il-10-/-
	0 hr	155.488	134.196	136.555	341.84		141.854	144.311	148.307	337.856
	6 hr	1071.36	409.278	763.911	1338.15	786.474	4669.85	5502.21	4802.09	10294.3	10168.6
	12 hr	157.584	184.849	152.381	381.904	369.844	230.925	307.043	191.374	997.725	997.725
	24 hr	506.755	448.077	327.479	418.794	558.648	439.176	288.918	1239.54	1232.7	512.744
Figure 1h
Serum		WT					Il-10-/-
	0 hr	134.196	133.728	130.944	168.928		133.261	135.136	132.795	168.928
	6 hr	159.168	184.849	131.405	203.065	168.928	237.745	201.13	184.263	338.818	298.28
	12 hr	132.795	133.728	137.508	166.937	170.92	142.833	154.967	130.944	221.368	227.504
	24 hr	133.728	132.795	134.196	178.909	170.92	136.081	138.945	142.343	174.911	182.916
Figure 1i
BALF		WT					Il-10-/-
	0 hr	0	48.0686	0	0		23.4535	172.089	0	0
	6 hr	2858.75	4149.58	2858.75	3751.75		12815	14452.1	6274.85	5795.13
	12 hr	5219.31	3491.56	7422.56	6575.36		9419.09	12768	8999.35	18591.4
	24 hr	2191.77	2280.92	1359.16	1248.47		11071.6	6387.07	13193.7	10408.4
Figure 1i
Serum		WT					Il-10-/-
	0 hr	247.257	7501.09	208.601	377.365		815.819	2827.77	377.365	326.956
	6 hr	15804	20023.5	14897.7	18374.8		4284.21	10408.4	8999.35	8178.76
	12 hr	4351.9	7897.51	13146.1	8219.19		17096.8	12768	22602.8	19247.1
	24 hr	1414.88	1138.8	399.295	424.855		20869.1	8503.97	9974.17	14550.7
Figure 1j
BALF		WT					Il-10-/-
	0 hr	14.2363	0	257.911	87.8231	0	108.077	58.0471	139.324	40.3176	0
	6 hr	39.275	208.008	158.064	40.3176	103.661	33.0164	39.275	51.7904	71.9865	40.3176
	12 hr	226.727	151.818	17.077	135.341	167.027	1253.16	1546.28	2369.51	420.717	706.551
	24 hr	2110.64	2776.39	1953.52	1820.21	1550.83	3914.49	4959.35	4344.29	6194.49	5684.68
Figure 1j
Serum		WT					Il-10-/-
	0 hr	20.497	26.757	70.5585	4.32714	0	0	1.713	83.0672	43.9115	0
	6 hr	26.757	0	0	4.32714	0	95.5733	7.975	26.757	75.5918	59.7503
	12 hr	0	3.426	0	51.8305	12.2426	266.151	28.4727	752.516	28.0757	51.8305
	24 hr	0	0	528.291	20.1588	43.9115	0	53.514	0	631.824	353.276
Figure 1k
BALF		WT					Il-10-/-
	0 hr	90.4123	95.1116	229.761	245.785		97.4641	43.8345	156.891	194.194
	6 hr	71.6905	166.508	147.303	153.071	148.563	106.893	102.175	142.521	148.563	157.592
	12 hr	767.53	237.142	327.035	597.678	379.152	3165.02	1177.56	1221.16	1599.74	1149.95
	24 hr	11687.4	13137.3	8601.17	8546	3259.29	11008.2	11736.6	10360.4	9626.68	12866.3
Figure 1k
Serum		WT					Il-10-/-
	0 hr	81.0363	67.0289	67.0289	189.576		90.4123	43.8345	60.0508	194.194
	6 hr	76.3596	48.4583	53.0896	162.125	139.581	135.361	111.619	102.175	157.592	166.67
	12 hr	352.44	332.101	296.798	373.544		1421.98	1218.04	2082.59	1367.85
	24 hr	5883.26	2900	5055.14	293.955		1205.55	873.935	1143.56	5240.76
Figure 1l
BALF		WT					Il-10-/-
	0 hr	289.468	278.707	276.561	254.895		257.344	311.151	285.157	127.396
	6 hr	328.652	326.457	298.116	178.561	214.226	330.85	390.985	304.624	258.667	277.713
	12 hr	330.85	366.297	311.151	324.693	320.709	322.074	319.885	415.932	300.979	348.855
	24 hr	445.749	330.85	270.136	283.005	228.841	381.978	381.978	324.264	397.763	344.797
Figure 1l
Serum		WT					Il-10-/-
	0 hr	84.4094	96.1091	68.9297	94.842		115.78	57.4098	82.4669	60.4697
	6 hr	78.5884	103.952	49.7728	0	16.025	188.368	76.6524	133.667	124.085	144.14
	12 hr	94.1538	57.4098	141.672	107.714		161.835	139.667	74.7185	98.0414
	24 hr	15.8299	0	42.17	7.47207		27.0671	28.9475	30.83	42.3558
Figure 1m
BALF		WT					Il-10-/-
	0 hr	0	97.4876	0	0		0	0	0	0
	6 hr	0	0	0	0		0	0	0	0
	12 hr	0	0	0	48.0686		976.174	476.164	322.993	683.922
	24 hr	72.7466	527.726	147.159	172.089		2704.49	3014.59	1220.96	1611.88
Figure 1m
Serum		WT					Il-10-/-
	0 hr	0	0	0	0		0	0	0	0
	6 hr	0	0	0	0		0	0	0	0
	12 hr	0	0	0	0		97.4876	0	0	72.7466
	24 hr	72.7466	0	0	0		373.798	272.439	97.4876	0

## Sheet: Figure 2
Figure 2b
		Alveolar neutrophils						Interstitial neutrophils						Hyaline membranes						Proteinaceous debris						Alveolar septal thickening
	WT-PBS	0.00417	0	0.00417	0	0.00417	0	0.032	0.0175	0.0408	0.01458	0.0175	0.0175	0.013125	0.001458	0	0.002917	0	0	0.013125	0.001458	0	0.002917	0	0	0.00167	0.002217	0	0	0.0004167	0
	Il-10-/--PBS	0.00417	0.00417	0.00417	0	0	0.00417	0.032	0.0408	0.032	0.0175	0.0408	0.01458	0.001458	0	0.002917	0	0	0	0.001458	0	0.002917	0	0	0	0.00167	0.002217	0	0.000417	0.000417	0
	WT-LPS	0.39583	0.3333	0.2333	0.3	0.3333	0.36667	0.28	0.28	0.2333	0.28	0.28	0.28	0.1167	0.1167	0.07	0.09333	0.105	0.128333	0.1167	0.1167	0.07	0.09333	0.105	0.128333	0.04	0.03	0.02667	0.0333	0.0333	0.0333
	Il-10-/--LPS	0.4	0.39583	0.39167	0.4	0.4	0.4	0.28	0.28	0.28	0.28	0.28	0.28	0.14	0.1167	0.1167	0.14	0.14	0.14	0.14	0.1167	0.1167	0.14	0.14	0.14	0.04	0.039583	0.037083	0.04	0.04	0.04
Figure 2c
	WT-PBS	Il-10-/--PBS	WT-LPS	Il-10-/--LPS
	4.46	4.47	4.68	5.17
	4.56	4.57	4.82	4.87
	4.62	4.6	4.65	5.12
	4.59	4.54	5.06	4.89
	4.6	4.52	4.8	5.09
	4.52	4.65	4.87	5
Figure 2e
	WT-PBS	Il-10-/--PBS	WT-LPS	Il-10-/--LPS
	5.294	7.869	30.8125	22.09
	5.84	10.132	24.489	53.3785
	6.211	15.908	29.3525	50.28
	5.756	3.429	28.518	37.674
	10.868	5.983	33.058	26.31
	7.752	8.036	23.15	52.0125
	8.32	9.042	16.133	48.0935
Figure 2g
	WT-PBS	Il-10-/--PBS	WT-LPS	Il-10-/--LPS
	12.857	9.329	22.5245	32.867
	11.442	10.429	31.349	57.338
	12.783	7.843	25.6805	45.812
	5.851	6.029	23.439	30.669
	7.067	15.208	22.278	32.3165
	12.279	13.892	17.555	27.5575
	11.674	8.221	21.117	30.4385
Figure 2i
	WT-PBS	Il-10-/--PBS	WT-LPS	Il-10-/--LPS
	7.192	9.012	22.758	24.138
	8.86	10.629	19.3135	27.5795
	8.847	7.309	19.5425	22.2755
	7.85	12.196	18.046	32.2325
	7.692	11.009	20.341	48.1825
	9.029	7.992	19.049	22.369

## Sheet: Figure 4
Figure 4n						Figure 4n
Fth1						Prok2
	Vessel	Airway	Alveolar space and septum				Vessel	Airway	Alveolar space and septum
	0	40.541	20.69				77.437	0	1.14
	0	24.378	0				93.851	0	0.813
	0	0	0				65.026	0	0.449
	0	16.94	0.104				68.608	0	0
	0	23.113	4.621				65.244	0	0.35
	0	14.706	0.11				44.385	0	0
	0	4.248	0.508				46.829	0	0
	0	6.038	3.027				72.362	4.328	0
	0	17.929	15.614				34.363	0	0
	0	0	14.48				29.187	0	0.217
	0	3.581	21.223				21.918	0	0
	5.926	1.818	11.521				43.519	0	0
	0	9.795	9.779				48.696	0	0
	0	12.209	12.489				44.867	0	0
	0	47.687	7.995				46.766	0	0
	0	19.665	9.448				27.727	0	0
	0	5.348	3.648				23.039	0	0
	0	6.929	2.639				45.789	0	0
	0	27.286	36.219				15.882	0	0
	0	18.803	4.082				25	0	0
	0	1.453	5.251				40.678	0	0
	0	0	8.253				28.272	0	0
	0	12.771	2.187				22.642	0	0
	0	0	7.576				39.181	0	0
	0	0	42.458				42.4	0	0
	0	0	21.53				30.941	0	0
	0	0	8.222				10	5.203	0
	4.863	18.741	38.018				36.154	0	0
	0	12.02	37.487				16.35	0	1.939
	0	29.88	0				24.86	0	0
	0	37.214	0				28.223	0	0
	0	5.04	10.135				13.333	0	0
	0	35.012	9.122				9.058	0	0
	0	0	16.819				11.732	0	0
	0	1.782	13.908				33.333	0	0
	0	19.057	5.822				16.917	0	0
	0	20.205	7.286				70.455	0	0
	0	44.541	54.164				46.988	0	0
	0	20.091	27.535				57.143	0	0
	0	5.657	23.804				18.443	0	0
	0	6.814	12.892				51.818	0	0.392
	0	45.192	5.434				52.841	0	0
	0	17.636	7.258				28.404	0	0
	0	2.653	29.754				19.76	0	0
	0	21.351	17.32				37.627	0	0
	6.021	24.321	7.796				32.78	0	0.241
	0	32.011	3.977				27.817	0	1.871
	0	43.92	3.303				21.212	0	0.412
	0	6.972	0				37.073	0	0
	0	0	9.966				32.808	0	0
	0	21.94	36.279				22.443	0	0
	0	40.426	10.115				6.081	0	0
	0	26.406	13.434				20	0	0
	3.218	35.148	0.082				66.25	0	0
	0	0	0				50.877	0	0
	0	37.892	4.368				18.966	0	0
	0	29.403	5.578				59.74	0	0
	0	4.654	30.352				28.404	0	0
	0	0	45.692				19.76	0.102	0
	0	12.355	24.457				17.627	0	0
	0	5.846	10.27				22.78	0	0
	0	15.571	10.27				27.817	0	0
	0	0	2.887						0
	0	6.689	27.534						0
	0	25.9	0.75						0
	0	26.473	0						0
	0	63.353	22.585						0
	0	16.506	25.334						0
	0	14.859	0						0
	0	37.617	11.828						0
	0	31.273	6.532
	2.893	45.423	11.495
	0	33.306	20.029
	0	61.323	19.048
	0	34.303	26.737
	0	43.764	11.063
		20.322	5.644
			22.069
			10.062
			8.313
			8.068
			8.183
			2.85
			5.502
			1.064
			8.425
			0.268
			0
			5.217
			27.164
			49.912
			34.14
			3.704
			9.826
			16.435
			13.145
			17.359

## Sheet: Figure 5
Figure 5d							Figure 5e
		WT-Fth1hi Neu	KO-Fth1hi Neu	WT-Prok2hi Neu	KO-Prok2hi Neu			WT-Fth1hi Neu	KO-Fth1hi Neu	WT-Blood Neu	KO-Blood Neu
	Ccl3	0.475334	1.17055	-0.980116	-0.665767			Ccl3	0.487507	1.17494	-0.830467	-0.831976
	Ccl4	0.337442	1.25563	-0.939017	-0.654051			Ccl4	0.319064	1.27549	-0.796369	-0.79819
	Fpr1	0.142968	1.35084	-0.886662	-0.607146			Fpr1	1.12401	0.561785	-0.8483	-0.837491
	IL1a	0.305855	1.27183	-0.937751	-0.639936			IL1a	0.403119	1.22781	-0.813444	-0.817487
	IL12a	0.626372	1.06764	-0.97542	-0.718589			IL1b	0.639635	1.06593	-0.843011	-0.862553
	Tnf	-0.230802	1.45025	-0.833327	-0.386117			IL12a	0.510644	1.15952	-0.830402	-0.839759
	Bcl2a1a	0.710565	1.00151	-0.971103	-0.74097			Tnf	0.377495	1.24287	-0.810444	-0.809915
	Bcl2a1b	0.613973	1.08028	-0.949071	-0.745182			Fth1	0.851654	0.880273	-0.862677	-0.869249
	Bcl2a1d	0.468289	1.181	-0.938376	-0.710913			Slc7a11	0.582226	1.10912	-0.862176	-0.829169
	Fth1	0.343933	1.25863	-0.883341	-0.71922			Slc3a2	0.767277	0.957835	-0.916566	-0.808545
	Ftl1	0.838808	0.890173	-0.932691	-0.796291			Nfe2l2	0.681895	1.03214	-0.837446	-0.876584
	Slc7a11	0.15967	1.35158	-0.701869	-0.809386			Hmox1	0.458242	1.19383	-0.833062	-0.819014
	Slc3a2	0.357778	1.24443	-0.942294	-0.659911			Gstm1	0.808451	0.921215	-0.834024	-0.895642
	Sod2	0.63765	1.05605	-0.9949	-0.698804			Cxcr4	0.560938	1.12028	-0.932963	-0.748259
	Hmox1	0.0428432	1.39177	-0.843933	-0.590682			Icam1	0.230506	1.32049	-0.761709	-0.789288
	Gstm1	-0.0116754	1.4116	-0.816927	-0.582998			Sell	-0.486941	1.17881	-1.09891	0.407038
	Camp	-0.887452	-0.673969	0.261492	1.29993			Cxcr2	1.10611	0.330719	-1.28184	-0.15499
	Ltf	-0.872305	-0.821605	0.592611	1.1013			Camp	-1.46427	0.236872	0.461161	0.766241
	Ngp	-0.807521	-0.616899	0.0219727	1.40245			Ltf	0.10056	1.37739	-0.722809	-0.755139
	Padi4	-0.911423	-0.817923	0.814655	0.914687			Ngp	-0.798766	-0.588111	-0.032642	1.41952
	Serpinb1a	-0.76423	-0.703539	0.0843394	1.38343			Padi4	-0.529864	-0.626668	-0.332159	1.48869
	Prok2	-0.849773	-0.860335	0.660783	1.04932			Serpinb1a	-0.543519	-0.0872349	-0.802221	1.43298
	Mmp8	-0.73811	-0.985112	0.862923	0.860298			Prok2	-0.313915	-0.361365	-0.78994	1.46522
	Mmp9	-0.781067	-0.946094	0.822963	0.904198			S100a8	-0.276471	-1.05631	-0.0117032	1.34448
	Anxa1	-0.84725	-0.882379	0.927125	0.802505			S100a9	0.408262	-0.82927	-0.803649	1.22466
	Itgb2l	-0.840747	-0.734317	0.28083	1.29424			Anxa1	-0.72936	-0.627546	-0.0810281	1.43793
	Lbr	-0.828055	-0.889931	1.01165	0.70634			Itgb2l	-0.246737	-0.227066	-0.941088	1.41489
	G6pdx	-0.936507	-0.774573	0.683624	1.02745			Lbr	-0.613446	-0.662354	-0.190091	1.46589
	Hk3	-0.613728	-1.08144	0.755237	0.939931			Ldha	0.0816408	-1.28178	0.0387305	1.16141
	Ldha	-0.859595	-0.826557	0.563485	1.12267			Hk3	0.747846	0.95968	-1.02972	-0.67781
	Mpc1	-0.797843	-0.929613	0.803581	0.92387			Mpc1	1.1119	0.478098	-1.16314	-0.426859
	Slc2a3	-0.902886	-0.815449	0.711674	1.00666			Slc2a3	-0.805593	-0.665639	0.0930896	1.37814

## Sheet: Figure 6
Figure 6c
	Mean fluorescence intensity of Fth1 in lung	Lung injury score		Mean fluorescence intensity of Prok2 in lung	Lung injury score
	0.656	0.63327		4.46	0.63327
	0.776	0.8767		2.013	0.8767
	1.074	0.8566		2.151	0.8566
	0.623	0.79996		3.508	0.79996
	1.523	0.94923		2.887	0.94923
	1.107	0.936636		3.901	0.936636
	2.4	1		2.506	1
	2.52	0.948813		5.445	0.948813
	3.337	0.942153		3.967	0.942153
	5.119	1		4.581	1
	3.585	1		7.07	1
	5.035	1		1.455	1
Figure 6f
	Mean fluorescence intensity of Fth1 in BALF	Lung injury score		Mean fluorescence intensity of Prok2 in BALF	Lung injury score
	3.142	0.8767		0	0.8767
	2.344	0.63327		0.876	0.63327
	2.599	0.8566		0.002	0.8566
	4.204	0.79996		0.593	0.79996
	0.837	0.94923		0	0.94923
	1.6	0.936636		0.51	0.936636
	16.796	1		1.058	1
	13.002	0.948813		1.554	0.948813
	14.363	0.942153		0.688	0.942153
	8.902	1		0.22	1
	13.666	1		0.747	1
	11.723	1		0.763	1
Figure 6h
	WT-LPS	Il-10-/--LPS
	10	9.2
	16	8.1
	11.5	8.1
	11.7	9.8
	16.8	6.1
	16.9	3.5
Figure 6j
	WT-LPS	Il-10-/--LPS
	1.20155	2.04784
	1.11084	2.13222
	1.12597	1.14142
	1.2307	1.33276
	1.20464	1.24369
	1.43942	1.23189
	1.31671	1.53415
	1.15694	1.27949
	1.20369	1.28796
	1.23939	1.38274
	1.16839	1.36441
	1.27724	1.5342
	1.08923	1.47537
	1.06652	1.1425
	1.19876	1.63739
	1.09219	1.44324
	1.57528	2.08379
	1.23533	1.7151
	1.12788	1.60157
	1.19548	1.29006
	1.64726	1.39332
	1.26295	1.52004
	1.49571	1.24736
	1.49988	1.34401
	1.32793	1.33708
	1.18418	1.60219
	1.28095	2.03261
	1.24206	1.90657
	1.52014	2.0161
	1.3393	2.00185
Figure 6k
MRC I	WT-LPS	Il-10-/--LPS		MRC III	WT-LPS	Il-10-/--LPS
	100.52	139.595			100.026	135.07
	99.9929	116.423			99.9981	148.285
	99.9987	143.053			100.009	104.036
	100.031	131.194			100.105	130.359

## Sheet: Figure 7
Figure 7a
BALF		WT						Il-10-/-
	4 day	5875.69	4331.7	3478.7	3705.16			5900.31	9519.19	9660.31	9765.7
	7 day	143.827	174.405	130.44	119.635	32.4262		196.836	130.44	132.639	132.639	63.1473
Figure 7a
Serum		WT						Il-10-/-
	4 day	736.071	343.44	299.896	284.95	661.35	697.058	1897.79	3888.68	2328.71	1290.42	4670.07	4539.36
	7 day	98.9797	96.9843	95.0016	96.9843	94.3226		115.402	123.918	119.635	100.988	45.1714
Figure 7b
BALF		WT						Il-10-/-
	4 day	9022.88	6416.15	5298.8	4266.41			11193.5	12420.9	12126.5	12167.9
	7 day	99.8185	113.984	118.722	104.533	189.576		106.893	123.466	102.175	106.893	171.227
Figure 7b
Serum		WT						Il-10-/-
	4 day	1749.26	859.405	1199.32	1030.24	498.733		2207.73	6612.62	6640.1	2861.34	2624.47
	7 day	36.913	50.773	57.7285	180.377			64.701	176.157	159.292	241.034
Figure 7c
BALF		WT						Il-10-/-
	4 day	469.521	170.554	189.284	198.719	182.872		4741.79	982.875	2948.98	1311.48	1343.37
	7 day	0	0	151.818	1.713	119.501		1.713	45.5331	0	0	103.661
Figure 7c
Serum		WT						Il-10-/-
	4 day	0	0	0	35.9933	20.1588		0	0	0	194.493	186.562
	7 day	28.4727	0	0	20.1588	59.7503		0	0	0	75.5918	99.3594
Figure 7d
BALF		WT						Il-10-/-
	4 day	324.264	315.514	366.297	285.419			466.604	352.94	375.245	406.975
	7 day	259.471	217.346	278.707	238.301	262.452		213.18	244.63	217.346	227.797	239.932
Figure 7d
Serum		WT						Il-10-/-
	4 day	61.2412	59.3245	129.677	0	30.5288		40.2746	103.952	84.4094	0	0
	7 day	59.3245	28.9475	34.6014	42.3558			49.7728	38.3814	72.7867	63.5322
Figure 7e
BALF		WT						Il-10-/-
	4 day	16678.8	10060.5	3850.35	9673.96			3267.21	16419.6	13241.3	11295.8
	7 day	222.138	527.726	0	172.089			222.138	147.159	97.4876	122.292
Figure 7e
Serum		WT						Il-10-/-
	4 day	1754.49	1248.47	762.871	842.387			19467.6	12116	11385.9	11026.9
	7 day	450.478	23.4535	23.4535	97.4876			322.993	48.0686	147.159	197.082
Figure 7f
BALF		WT						Il-10-/-
	4 day	23.4535	0	23.4535	48.0686			2310.77	815.819	1555.28	1498.93
	7 day	0	0	0	23.4535			0	0	23.4535	0
Figure 7f
Serum		WT						Il-10-/-
	4 day	9.61371	0	24.4583	211.44			456.185	350.898	29.4318	414.755
	7 day	23.4535	0	0	23.4535			97.4876	147.159	0	23.4535

## Sheet: Figure 8
Figure 8h
		WT-12h	WT-24h	WT-4d	WT-7d	Il-10-/--12h	Il-10-/--24h	Il-10-/--4d	Il-10-/--7d
	Ccl3	0.59959	0.692411	-0.840415	-1.12097	0.585891	1.56785	-0.358062	-1.1263
	Ccl4	0.692794	0.158474	-0.827343	-1.06024	1.43355	1.13239	-0.465614	-1.06403
	Fpr1	-0.0920013	1.97451	-0.722032	-0.769667	-0.364784	1.06942	-0.321401	-0.774029
	IL1a	0.839935	0.496539	-0.931039	-0.990108	0.808074	1.44951	-0.682408	-0.990494
	IL1b	0.220623	1.11509	-0.892954	-0.944947	0.415674	1.61384	-0.571308	-0.956015
	IL12a	0.239728	0.999831	-0.730028	-0.984501	-0.374879	1.83202	-0.0120151	-0.97145
	Tnf	0.47898	0.0905453	-0.845035	-0.984562	1.80962	0.819567	-0.371767	-0.997144
	Bcl2a1a	0.814335	1.18028	-1.08178	-0.997019	0.206101	1.30553	-0.796889	-0.630549
	Bcl2a1b	0.876681	0.93847	-1.11595	-0.973971	0.52149	1.29812	-0.828839	-0.716037
	Bcl2a1d	0.974611	0.644404	-1.17457	-1.01079	1.20152	0.822436	-0.888953	-0.568584
	Fth1	0.367168	0.314547	0.823257	-1.74687	-0.314651	1.55172	-0.629721	-0.36545
	Ftl1	0.189579	-0.229288	2.13153	-0.120519	-0.583664	-1.12654	-0.72624	0.465145
	Slc7a11	1.53532	0.207493	-0.681711	-1.2135	0.854537	0.633859	-0.100025	-1.23305
	Slc3a2	1.50223	-0.281192	-0.854462	-0.674025	1.58983	0.0181189	-0.420224	-0.88053
	Sod2	0.537672	1.45448	0.270727	-1.32531	-0.0635397	0.890945	-0.429393	-1.33546
	Hmox1	1.24694	-0.719962	-0.577214	0.0960265	1.82701	-0.534463	-0.48879	-0.849635
	Gstm1	0.470473	-0.949552	-0.851854	0.679529	1.74209	-0.685594	-0.944963	0.540122
	Cxcr4	1.35219	0.725284	-0.474362	-0.946653	-1.08735	1.1847	0.190875	-0.949782
	Icam1	0.962843	-0.125063	-0.874106	-0.911493	1.58848	0.828228	-0.439479	-1.02958
	Sell	0.874423	0.134915	-0.396486	-0.836635	-1.09863	1.56996	0.787431	-1.03355
	Cxcr2	1.63151	0.654751	-0.907506	-0.733882	-0.460149	0.55583	0.565715	-1.30637
	Camp	-0.338059	0.725993	-0.301608	-0.600611	-0.807025	2.15681	-0.060907	-0.774676
	Ltf	0.254208	-0.43328	-0.514601	-0.502894	2.38466	-0.176418	-0.488004	-0.523503
	Ngp	-0.47782	0.222022	-0.638177	-0.609493	-0.0621584	2.33951	-0.0982515	-0.67588
	Padi4	-0.963957	1.3894	-0.333347	-0.345247	-0.963957	1.16514	0.928407	-0.872556
	Serpinb1a	-0.503131	-0.901156	-0.994412	1.02962	1.43699	-0.793693	-0.317385	1.04412
	Prok2	0.970755	0.0512455	1.44776	-1.14005	0.84509	-0.411009	-0.558327	-1.21015
	S100a8	-0.776353	1.37469	0.563685	-0.794336	-0.871127	0.2386	1.29602	-1.03118
	S100a9	-0.526444	1.90038	-0.367337	-0.826598	-0.545171	1.0056	0.30417	-0.944597
	Anxa1	0.288568	-0.972642	-1.06846	1.1302	1.60708	-0.742681	-0.561664	0.31935
	Itgb2l	-0.712261	1.19974	-0.16489	-0.545063	-0.712261	1.91105	-0.340996	-0.673433
	Lbr	-1.25475	0.380784	0.0797508	-0.133876	-1.12051	0.214153	1.97973	-0.189206
	G6pdx	0.863349	-1.11359	-1.05876	1.32572	1.13083	-0.910634	-0.112934	-0.123432
	Hk3	1.61849	-0.454872	0.471406	-0.263171	-1.46903	0.122299	0.911569	-0.93709
	Ldha	1.29906	-1.246	-0.647414	0.701228	0.337654	-1.06787	1.14834	-0.525382
	Mpc1	0.378318	-0.870613	-1.01095	0.76735	1.93847	-0.805164	-0.241356	-0.154399
	Slc2a3	1.97301	0.350314	-0.441706	-0.717641	-1.00231	0.114899	0.679628	-0.891721
Figure 8i
		WT-12h	WT-24h	WT-4d	WT-7d	Il-10-/--12h	Il-10-/--24h	Il-10-/--4d	Il-10-/--7d
	Ccl3	-0.694564	1.15241	1.66697	-0.774548	-0.893096	0.442044	0.00455759	-0.904319
	Ccl4	0.00204935	1.04402	1.29327	-1.18597	-0.469644	0.771627	-0.0353228	-1.41905
	Fpr1	-0.541464	0.120341	2.11917	-0.944397	-0.360891	0.429892	0.160893	-0.984201
	IL1a	-0.72426	2.17467	-0.78271	-0.432481	-0.240683	0.593847	0.127903	-0.720861
	IL1b	-0.178803	-0.295958	2.4638	-0.486394	-0.403933	-0.43333	-0.308057	-0.357386
	IL12a	-0.502616	0.0728924	2.27927	-0.13975	-0.665732	-0.0778131	0.0666542	-1.03622
	Tnf	-0.346787	1.32745	0.1379	-0.946749	-0.442293	1.32877	0.382657	-1.44727
	Fth1	-0.910596	0.739034	0.324629	-0.540022	-0.933422	0.657444	1.69242	-1.02949
	Slc7a11	-0.60985	0.119961	2.27773	-0.603033	-0.469794	0.40888	-0.449644	-0.68697
	Slc3a2	0.215773	0.0256759	0.180949	0.102243	1.40415	0.926313	-1.39617	-1.45966
	Hmox1	-0.867563	0.32478	1.11103	-0.957397	-0.777375	0.416725	1.58577	-0.835592
	Gstm1	-0.82374	1.27453	1.4697	-0.267965	-0.9289	0.682705	-0.436746	-0.972378
	Cxcr4	-0.335489	-0.158848	2.39165	-0.34557	-0.795227	0.0648409	-0.252632	-0.56781
	Icam1	-0.605429	1.62031	0.534119	-0.861433	-0.906279	0.833054	0.495864	-1.10431
	Sell	-0.328046	-0.55619	2.22354	-0.688509	-0.469749	0.3865	0.277856	-0.84713
	Cxcr2	-0.253837	-0.603873	2.30571	-0.878086	-0.166226	-0.085435	0.287816	-0.604826
	Camp	-0.572093	-0.493285	1.4466	-0.537801	-0.563722	-0.488443	1.77923	-0.570507
	Ltf	-0.591053	-0.446946	1.88478	-0.55444	-0.570289	-0.452607	1.31235	-0.582013
	Ngp	-0.585361	-0.457919	0.943953	-0.576457	-0.563883	-0.291366	2.11633	-0.585305
	Padi4	-0.623074	-0.508842	2.14873	-0.773778	-0.413472	0.134646	0.70744	-0.668988
	Serpinb1a	-0.290391	-0.581833	2.14023	-0.431293	-0.59794	-0.178135	0.811338	-0.873507
	Prok2	-0.680901	-0.148123	0.041849	-0.980272	-0.0135885	0.898557	1.91865	-1.03099
	S100a8	-0.785264	-0.0807334	1.22677	-0.849119	-0.621761	0.372522	1.66369	-0.926101
	S100a9	-0.727697	-0.22808	1.17716	-0.821422	-0.555964	0.223339	1.80127	-0.868601
	Anxa1	-0.5761	-0.4634	2.06613	-0.714798	-0.481654	-0.184513	0.997099	-0.642901
	Itgb2l	-0.622818	-0.404287	1.93601	-0.654905	-0.633652	-0.117095	1.1777	-0.68514
	Lbr	-0.382351	-0.419147	2.20425	-0.712542	-0.569076	0.414159	0.307224	-0.849657
	Hk3	-0.407364	-0.566598	2.09344	-0.826637	-0.28108	-0.0268589	0.830271	-0.823485
	Ldha	-0.754452	0.0761457	2.00614	-0.743914	-0.731458	0.328082	0.68032	-0.86109
	Mpc1	-0.524083	-0.250991	2.32669	-0.620444	-0.689141	0.0103093	0.294183	-0.549851
	Slc2a3	-0.632516	-0.480872	2.27289	-0.485866	-0.424692	0.0620142	0.444746	-0.764596
Figure 8j
		WT-BALF Neu	Il-10-/--BALF Neu	WT-Blood Neu	Il-10-/--Blood Neu
	Ccl3	0.872852	0.859171	-0.865781	-0.866242
	Ccl4	0.547037	1.13447	-0.839783	-0.841722
	Fpr1	1.12961	0.553883	-0.850004	-0.833485
	IL1a	0.87988	0.852059	-0.866539	-0.8654
	IL1b	0.721939	0.998689	-0.836436	-0.884193
	IL12a	1.31976	0.232108	-0.765346	-0.78652
	Tnf	0.301572	1.28481	-0.792912	-0.793473
	Bcl2a1a	1.11168	0.578904	-0.845242	-0.845342
	Bcl2a1b	0.997573	0.72361	-0.859229	-0.861954
	Bcl2a1d	0.788147	0.940546	-0.862571	-0.866122
	Fth1	1.04718	0.663492	-0.855812	-0.854858
	Ftl1	1.12012	0.566716	-0.816349	-0.870484
	Slc7a11	1.08696	0.612251	-0.850254	-0.848957
	Slc3a2	0.83752	0.893874	-0.884263	-0.847131
	Nfe2l2	0.947683	0.780295	-0.857687	-0.870292
	Sod2	1.13027	0.552999	-0.841175	-0.842091
	Hmox1	0.67011	1.04188	-0.857102	-0.854883
	Gstm1	0.392258	1.23425	-0.813863	-0.812644
	Cxcr4	1.48922	-0.40591	-0.417773	-0.665534
	Icam1	0.630887	1.07275	-0.848974	-0.854659
	Sell	1.34055	-1.07514	-0.0559855	-0.209424
	Cxcr2	1.4967	-0.423408	-0.584884	-0.488405
	Camp	1.26485	-0.925594	-0.662514	0.323253
	Ltf	-0.102607	1.4451	-0.673185	-0.66931
	Ngp	-0.439686	1.20048	-1.11393	0.353135
	Padi4	-0.813858	-0.813858	0.395205	1.23251
	Serpinb1a	-0.265805	1.47788	-0.533092	-0.678986
	Prok2	0.909414	0.796418	-1.05755	-0.648281
	S100a8	-0.0864334	-0.608098	-0.743961	1.43849
	S100a9	-0.413763	-0.503717	-0.579091	1.49657
	Anxa1	0.242979	1.31388	-0.815627	-0.741234
	Itgb2l	-0.860908	-0.860908	0.727943	0.993863
	Lbr	-0.902525	-0.776005	1.13468	0.543855
	G6pdx	0.778435	0.947165	-0.92632	-0.79928
	Ldha	1.11936	0.568257	-0.850667	-0.83695
	Hk3	1.49492	-0.612777	-0.458814	-0.42333
	Mpc1	0.305055	1.28287	-0.778934	-0.808986
	Slc2a3	0.657048	-1.3848	-0.0753277	0.80308
Figure 8k
		WT-BALF Neu	Il-10-/--BALF Neu	WT-Blood Neu	Il-10-/--Blood Neu
	Ccl3	0.0743146	1.38769	-0.724514	-0.737486
	Ccl4	0.0814233	1.38488	-0.718144	-0.74816
	Fpr1	0.0193227	1.39431	-0.538933	-0.874694
	IL1a	-0.0882814	1.44115	-0.685358	-0.667513
	IL1b	-0.830514	0.427621	1.21294	-0.810043
	IL12a	-0.40683	1.46186	-0.262084	-0.792947
	Tnf	-0.142361	1.45527	-0.662112	-0.650795
	Bcl2a1a	0.294631	1.28845	-0.792647	-0.790437
	Bcl2a1b	0.360392	1.2526	-0.795741	-0.817253
	Bcl2a1d	0.251431	1.31037	-0.774241	-0.787564
	Fth1	1.25115	0.823308	-0.904515	-0.700765
	Ftl1	1.37761	0.0795766	-0.859317	-0.597866
	Slc7a11	0.200165	1.32356	-0.608154	-0.915571
	Slc3a2	0.0965579	1.3516	-0.484006	-0.964153
	Nfe2l2	0.607382	1.07657	-0.677301	-1.00665
	Sod2	1.2238	0.40886	-0.850546	-0.782118
	Hmox1	0.704768	1.01237	-0.903959	-0.813181
	Gstm1	1.04338	0.662068	-0.755932	-0.949518
	Cxcr4	-0.497643	0.228243	1.28882	-1.01942
	Icam1	0.00294124	1.4132	-0.69943	-0.716706
	Sell	-1.0142	-0.145264	1.37914	-0.219679
	Cxcr2	-0.997663	-0.143764	1.38698	-0.245551
	Camp	-0.861611	-0.855497	0.698057	1.01905
	Ltf	-0.887672	-0.819755	1.05667	0.650752
	Ngp	-0.809008	-0.789961	0.328786	1.27018
	Padi4	-0.861851	-0.717798	1.28698	0.292668
	Serpinb1a	-0.949354	-0.316064	1.40672	-0.141302
	Prok2	1.02217	-0.931475	-0.781353	0.690657
	S100a8	-0.96582	-0.71658	0.578075	1.10432
	S100a9	-0.930032	-0.750796	0.558675	1.12215
	Anxa1	-0.969209	-0.708442	1.11404	0.56361
	Itgb2l	-0.828442	-0.860629	1.1152	0.573868
	Lbr	-0.862092	-0.51016	1.41242	-0.0401642
	G6pdx	-1.13206	-0.380275	1.21998	0.292352
	Ldha	-0.824348	1.1051	0.58757	-0.868317
	Hk3	0.432327	1.13988	-0.413378	-1.15883
	Mpc1	-0.861369	0.740176	0.98332	-0.862127
	Slc2a3	-0.801515	-0.696305	1.36169	0.136128
Figure 8l
		WT-BALF Neu	Il-10-/--BALF Neu	WT-Blood Neu	Il-10-/--Blood Neu
	Ccl3	1.09675	0.599072	-0.834869	-0.860954
	Ccl4	1.33018	0.179241	-0.582517	-0.926908
	Fpr1	0.879833	0.852094	-0.861212	-0.870715
	IL1a	0.874843	0.857031	-0.850852	-0.881022
	IL1b	-0.418779	-1.0688	0.207197	1.28038
	IL12a	-0.606541	-0.159298	1.45844	-0.6926
	Tnf	1.22745	0.388006	-0.669925	-0.945529
	Bcl2a1a	0.302526	1.28431	-0.792707	-0.79413
	Bcl2a1b	0.52159	1.15208	-0.83153	-0.842143
	Bcl2a1d	0.277837	1.29712	-0.782808	-0.792149
	Fth1	0.227117	1.32158	-0.738136	-0.810559
	Ftl1	0.669862	1.04075	-0.805159	-0.905452
	Slc7a11	1.21505	0.419251	-0.895915	-0.738386
	Slc3a2	1.39728	0.0413126	-0.644656	-0.793934
	Nfe2l2	0.980145	0.743782	-0.870391	-0.853536
	Sod2	0.919124	0.809127	-0.804565	-0.923688
	Hmox1	1.46551	-0.186989	-0.642767	-0.63575
	Gstm1	0.92622	0.803642	-0.859159	-0.870702
	Cxcr4	0.828959	0.810268	-0.424165	-1.21506
	Icam1	1.30528	0.261	-0.75585	-0.810435
	Sell	-0.0926775	-1.29808	1.10726	0.283495
	Cxcr2	1.34019	-0.750937	-0.777522	0.188269
	Camp	-0.227089	-0.697422	1.47089	-0.546376
	Ltf	1.45393	-0.474849	-0.188445	-0.790634
	Ngp	0.0456073	-0.879901	1.38557	-0.551273
	Padi4	-0.155048	-1.22741	0.184364	1.1981
	Serpinb1a	0.857473	0.869707	-0.771998	-0.955181
	Prok2	0.305639	-0.139738	1.11567	-1.28154
	S100a8	1.30679	0.0140989	-0.202338	-1.11855
	S100a9	0.691685	-1.0951	0.989412	-0.586002
	Anxa1	1.18444	0.471419	-0.872287	-0.783571
	Itgb2l	1.19105	-0.537982	0.407903	-1.06096
	Lbr	0.762563	0.561119	0.121611	-1.44529
	G6pdx	1.2632	0.340886	-0.77405	-0.83004
	Ldha	1.24568	0.371785	-0.777289	-0.840172
	Hk3	1.36632	0.128164	-0.748486	-0.745998
	Mpc1	1.05883	0.648662	-0.86685	-0.840645
	Slc2a3	-0.739177	-0.718908	1.39002	0.0680611

## Sheet: Figure 9
Figure 9f
Fth1	SP	KP	HI	TAN	ARDS		Prok2	SP	KP	HI	TAN	ARDS
	13.193	0	0	19.657	24.869			26.629	36.445	13.217	56.931	3.938
	16.234	0	5.128	37.163	38.009			37.5	33.524	8.485	14.947	32.306
	30.309	6.761	0	37.275	81.59			22.68	46.25	28.689	70.945	31.805
	11.282	51.777	2.312	32.306	60.33			83.333	38.235	45.104	44.759	33.471
	43.393	0	0	0	72.818			55.152	32.492	17.16	67.192	39.953
	44.792	0	8.288	14.394	41.127			47.771	33.955	16.443	52.08	6.518
	6.4	0	0	11.072	63.451			50.526	44.796	0	61.865	9.299
	0.192	39.196	2.799	4.388	67.485			43.974	26.054	46.377	64.461	3.93
	31.384	0	0	0.721	76.288			38.15	21.926	22.636	47.664	5.088
	20.012	0	0.323	56.276	40.373			61.011	39.338	28.588	54.743	4.467
	35.243	0.669	0.498	14.468	53.773			53.333	31.559	33.594	62.428	10.549
	33.176	0	0.525	44.223	61.783			31.116	32.184	26.332	54.569	1.277
	44.658	1.712	10.751	39.828	79.962			72.472	13.793	19.844	54.623	8.146
	52.6	2.593	11.085	42.901	51.399			53.502	25.069	10.799	73.555	0
	0.877	10.02	2.041	9.309	58.776			24.153	16.284	21.929	10.936	21.436
	46.195	0	9.505	22.761	32.841			47.892	20.339	51.272	47.249	12.938
	30.724	2.397	0	13.122	51.621			71.918	21.474	21.455	15.819	6.469
	44.462	4.249	0	2.207	56.329			53.169	27.513	64.286	29.996	13.95
	47.533	8.559	0.493	12.192	58.136			46.047	29.103	13.131	41.186	13.447
	21.266	15.211	0.694	34.752	73.418			50	35.179	29.371	38.196	30.861
	23.691	11.868	0.87	4.286	66.231			43.087	49.127	10.638	7.747	9.989
	44.424	0.412	1.316	7.767	22.407			36.627	30.184	3.774	63.046	10.976
	53.567	16.418	0.528	1.071	35.961			60.87	33.566	14.179	15.518	20.366
	13.212	0	0.629	24.406	43.358			68.142	23.49	42.222	27.495	18.799
	10.023	12.575	0.289	26.725	31.329			57.395	11.022	17.188	27.866	14.596
	34.467	23.341	1.042	11.492	40.712			78.222	8.602	18.018	16.381	32.507
	25.293	0	0.461	19.075	26.807			60.479	20.638	9.302	14.59	34.214
	44.386	0	2.564	2.025	30.283			53.581	24.257	20.472	51.872	6.264
	57.555	0	1.617	35.335	59.116			55.096	19.732	27.313	14.548	9.015
	23.902	0	0.19	22.883	42.928			74.576	14.497	24.737	3.668	1.556
	39.685	18.531	1.591	5.482	56.033			68.627	25.072	40.764	67.572	10.414
	31.392	0	11.2	7.105	45.007			33.795	31.695	23.913	8.504	15.974
	6.114	2.015	2.12	40.277	75.784			31.436	28.831	16.556	31.71	21.802
	0.851	2.432	2.872	37.515	48.577			46.524	17.203	15.936	27.616	9.903
	9.57	22.385	1.182	40.593	32.177			48.4	24.068	20.112	40.198	18.54
	1.322	0	0.664	2.303	77.323			39.011	25.128	28.378	56.036	25.487
	8.696	0.601	0.654	35.41	53.422			38.113	16.777	38.974	19.92	20.637
	4.1	5.263	0.233	31.651	75.721			21.463	21.79	21.93	67.197	4.572
	13.002	0	1.699	25.513	52.671			36.983	20.278	25.731	35.883	14.407
	5.998	11.782	6.605	47.605	59.739			43.071	10.501	24.823	22.005	1.865
	3.594	0	0.838	6.574	56.092			67.192	20.728	18.116	55.435	3.106
	2.183	0	1.577	10.116	45.788			65.714	11.253	11.014	14.278	2.288
	20.826	6.71	0.988	0.087	28.789			74.522	34.743	59.871	12.004	17.481
	8.892	11.855	1.882	40.006	19.766			46.531	31.317	27	18.909	35.601
	13.553	0	1.579	40.766	64.749			18.699	31.149	43.949	77.23	38.435
	8.458	47.345	4.268	6.171	61.443			39.482	0.327	13.688	40.569	0.39
	6.574	0	1.52	16.53	39.89			56.318	16.229	9.848	35.137	31.009
	3.233	0	2.305	18.106	62.494			23	13.476	42.525	48.529	0.222
	2.225	13.699	21.238	21.601	46.396			19.939	23.428	19.768	56.573	1.86
	8.258	38.819	3.571	4.544	38.108			28.369	43.913	29.578	39.07	7.687
	0.249	0	0	16.827	51.464			45.175	39.158	4.699	37.127	0.908
	4.178	0	0.539	35.419	47.824			17.873	36.602	66.08	46.594	22.555
	5.718	11.564	0.528	9.018	53.723			21.335	29.114	52.175	43.969	9.542
	1.293	0	2.056	20.719	53.098			4.23	30.72	27.392	16.389	1.789
	5.361	12.058	14.448	7.627	28.088			52.355	36.942	32.392	33.333	11.396
	4.056	0	0.634	14.088	47.852			11.594	24.336	29.984	95.898	21.685
	6.196	0.201	3.226	15.27	32.875			44.284	18.117	33.192	20.523	10.98
	1.781	13.21	3.797	15.448	28.005			24.068	15.123	18.293	16.199	0
	2.879	30.099	1.227	6.181	47.805			47.659	1.063	10.329	21.896	0
	2.185	23.037	0.846	33.863	53.777			58.419	0.667	14.119	15.984	0
	0.903	8.816	12.302	24.309	59.179			48.78	6.36	36.294	13.32	0
	1.09	0	14.392	24.411	35.373			35.141	1.696	25.382	44.126	0.25
	2.133	0	2.983	41.529	39.962			62.906	32.624	33.392	31.878	0
	14.283	7.847	5.902	3.316	61.904			40.75	45.967	16.783	65.576	0
	9.203	17.342	11.083	32.319	52.873			39.489	43.366	18.85	33.5	0
	8.203	2.962	13.232	7.682	44.53			35.299	17.742	15.223	60.781	0
	22.34	13.755	2.93	46.284	18.293			30.615	59.585	19.291	59.167	36.504
	26.37	0	9.893	12.819	19.293			72.112	28.958	27.883	71.349	0.735
	27.392	1.213	2.384	40.116	28.391			38.995	42.508	29.357	58.078	7.531
	19.909	0.527	8.382	22.994	67.848			43.755	40.179	13.382	59.347	0
	16.923	0	1.293	46.627	59.293			41.338	14.225	12.903	60.762	2.104
	20.011	21.411	16.829	42.19	46.291			33.654	40.01	17.283	54.545	6.316
	15.302	0	3.232	42.321	28.305			38.278	28.88	22.993	61.045	1.314
	1.985	1.689	2.983	50.097	52.394			35.235	18.203	32.767	54.125	0
	3.807	57.755	10.293	47.634	55.792			8.422	37.865	30.923	49.804	10.365
	19.784	10.293	2.191	7.791	56.382			17.35	23.924	28.034	59.425	0
	26.859	2.302	0.987	55.17	69.02			24.547	40.456	21.9	33.392	0
	7.892	5.909	5.382	34.019	38.923			33.518	59.817	18.723	35.293	28.93
	19.205	11.293	7.89	5.313	49.286			45.293	29.022	17.902	29.003	18.291
	22.829	15.892	15.879	24.293	76.38			43.094	32.204	26.382	25.778	2.343
	25.692	2.203	10.902	10.293	51.293			29.302	47.171	29.023	52.093	12.392
					49.203			18.203	34.904	30.462	49.282	3.404
					19.293			44.382	41.471	21.221	19.505	5.879
					28.931			45.983	11.086			29.302
					35.607				23.864			34.212
					48.985				43.482			16.709
					59.264				34.586			6.329
					62.664				44.963			5.065
					55.392				39.841			4.339
					35.693				13.921			1.021
					42.394							13.239
					56.789							19.011
					60.202							0.873
					38.492							12.334
					30.282							17.223
					28.904							5.785
					48.778							13.334
					54.209							21.232
					55.393							24.585
					43.201							16.988
												17.772

## Sheet: Supplementary Figure 1
Supplementary Figure 1a
	0 hr	6 hr	12 hr	24 hr
	22.3841	26.8689	26.3882	19.6703
	22.1786	24.9891	25.4484	17.9464
	26.6277	22.5913	19.8525	20.5993
	28.1019	25.2179	21.3746	20.9834
	29.3795	25.6806	28.1019	19.3112
	28.6076	25.6806	18.9593	18.4448
Supplementary Figure 1b
	0 hr	6 hr	12 hr	24 hr
	13.221	507.24	14.419	13.321
	13.7388	450.324	13.221	14.7833
	13.7388	229.017	13.321	13.6316
	13.1229	46.0268	13.0265	14.1851
	14.419	44.9651	12.748	13.6316
	13.1229	146.746	12.1609	11.0534

## Sheet: Supplementary Figure 3
Supplementary Figure 3
	days	WT-LPS	Il-10-/--LPS	WT-PBS	Il-10-/--PBS
	1	1
	3	1
	4	1
	4	1
	6	1
	7	0
	7	0
	7	0
	7	0
	7	0
	7	0
	7	0
	7	0
	7	0
	7	0
	1		1
	2		1
	2		1
	3		1
	3		1
	3		1
	4		1
	4		1
	4		1
	5		1
	6		1
	7		0
	7		0
	7		0
	7		0
	7			0
	7			0
	7			0
	7			0
	7			0
	7			0
	7			0
	7			0
	7			0
	7			0
	7			0
	7			0
	7			0
	7			0
	7				0
	7				0
	7				0
	7				0
	7				0
	7				0
	7				0
	7				0
	7				0
	7				0
	7				0
	7				0
	7				0
	7				0

[truncated: 3 more sheets: Supplementary Figure 4, Supplementary Figure 10, Supplementary Figure 12]
